# Supplementary material for: Access to perinatal doula services in Medicaid: a case analysis of 2 states
Source: Health Aff Sch. 2024 Mar 4;2(3):qxae023. doi: 10.1093/haschl/qxae023 (PMC10986220; doi:10.1093/haschl/qxae023)
Supplement: qxae023_Supplementary_Data [file qxae023_supplementary_data.zip]

Archive with 6 entries (6 files):
- coi_disclosure combined_R-R.docx
- Appendix A1_Supplemental Material-Case Studies 1 and 2_R-R.docx
- Appendix A2_Supplemental Material-Kingdon.docx
- Appendix A3_Supplemental Material_Interview Guides.docx
- Appendix A4-codebook_R-R_1-3.pdf
- Appendix A5_Supplemental Material_EPIS.docx
